# Supplementary material for: Safety and Immunogenicity of a Booster Vaccination by CoronaVac or BNT162b2 in Previously Two-Dose Inactivated Virus Vaccinated Individuals with Negative Neutralizing Antibody
Source: Vaccines (Basel). 2022 Apr 3;10(4):556. doi: 10.3390/vaccines10040556 (PMC9025305; doi:10.3390/vaccines10040556)
Supplement: Supplementary file 1 [file vaccines-10-00556-s001.zip]

Archive with 1 entries (1 files):
- vaccines-1630281-supplementary.pdf
